# Supplementary material for: A Novel Full-length IgG Recombinant Antibody Highly Specific to Clothianidin and Its Application in Immunochromatographic Assay
Source: Biosensors (Basel). 2022 Apr 11;12(4):233. doi: 10.3390/bios12040233 (PMC9032790; doi:10.3390/bios12040233)
Supplement: Supplementary file 1 [file biosensors-12-00233-s001.zip]

Archive with 1 entries (1 files):
- biosensors-1665843-supplementary.pdf
